# Supplementary material for: Nutritional deficiencies after sleeve gastrectomy and Roux-en-Y gastric bypass at 10 years: secondary analysis of the SLEEVEPASS randomized clinical trial
Source: Br J Surg. 2025 Jul 4;112(7):znaf132. doi: 10.1093/bjs/znaf132 (PMC12231607; doi:10.1093/bjs/znaf132)
Supplement: znaf132_Supplementary_Data [file znaf132_supplementary_data.zip]

Archive with 2 entries (2 files):
- Supplementary_material.docx
- Trial Protocol_SLEEVEPASS English translation 10-y follow-up ethical amendment 4.2.2018.docx
